# Supplementary material for: Adaptive Roles of SSY1 and SIR3 During Cycles of Growth and Starvation in Saccharomyces cerevisiae Populations Enriched for Quiescent or Nonquiescent Cells
Source: G3 (Bethesda). 2017 Apr 21;7(6):1899–911. doi: 10.1534/g3.117.041749 (PMC5473767; doi:10.1534/g3.117.041749)
Supplement: Supplementary file 4 [file 1899TableS1.xlsx]

## Sheet: Sup.Table.1
Chromosome	Position	Gene name		LINES	Clones	Effect	Reference	Alt	Mutation	Sample count	NQ_I_1	NQ_I_2	NQ_I_3	NQ_I_4	NQ_I_5	NQ_I_6	NQ_I_7	NQ_I_8	NQ_I_9	NQ_I_10	NQ_I_11	NQ_I_12	NQ_I_13	NQ_I_14	NQ_I_15	NQ_I_16	NQ_II_1	NQ_II_2	NQ_II_3	NQ_II_4	NQ_II_5	NQ_II_6	NQ_II_7	NQ_II_8	NQ_II_9	NQ_II_10	NQ_II_11	NQ_II_12	NQ_II_13	NQ_II_14	NQ_II_15	NQ_III_1	NQ_III_2	NQ_III_3	NQ_III_4	NQ_III_5	NQ_III_6	NQ_III_7	NQ_III_8
chrI	66262..66263	CLN3	mut	Q	Q_III_4	SNV	GT	TC	Thr420Asp	1	0	0	0	0	0	0	0	0	0	0	0	0	0	0	0	0	0	0	0	0	0	0	0	0	0	0	0	0	0	0	0	0	0	0	0	0	0	0	0
chrI	129318	DEP1	non-mut	NQ	NQ_III_12	SNV	C	A	Gln17Lys	1	0	0	0	0	0	0	0	0	0	0	0	0	0	0	0	0	0	0	0	0	0	0	0	0	0	0	0	0	0	0	0	0	0	0	0	0	0	0	0
chrI	132909	SWC3	non-mut	NQ	NQ_I_9	SNV	G	T	Gln237His	1	0	0	0	0	0	0	0	0	+	0	0	0	0	0	0	0	0	0	0	0	0	0	0	0	0	0	0	0	0	0	0	0	0	0	0	0	0	0	0
chrII	27984	ECM21	non-mut	NQ, Q	NQ_I_3, Q_I_15, NQ_I_11, NQ_II_2, NQ_II_4, Q_I_5, NQ_I_1, NQ_III_4, Q_I_11, NQ_I_10, NQ_III_1, NQ_I_4, Q_I_3, NQ_I_15, NQ_II_5, NQ_II_6, NQ_II_10, Q_I_8, NQ_I_13, NQ_I_2, NQ_II_12, Q_I_16, NQ_I_9, NQ_I_5, Q_I_9, Q_I_12, Q_I_2, NQ_II_11, NQ_II_8, NQ_I_16, NQ_I_7, NQ_I_12, NQ_III_11, Q_I_10, Q_I_14, NQ_II_14, NQ_III_12, Q_I_7, NQ_II_9, NQ_I_14, NQ_I_6, NQ_II_13, NQ_II_15, NQ_II_7, NQ_III_2, NQ_II_3…	SNV	G	A	Arg106*	51	+	+	+	+	+	+	+	+	+	+	+	+	+	+	+	+	+	+	+	+	+	+	+	+	+	+	+	+	+	+	+	+	+	0	+	0	0	0	0
chrII	27456	ECM21	non-mut	Q	Q_III_7, Q_II_8, Q_II_11, Q_III_12, Q_II_14, Q_III_10, Q_II_4, Q_III_14, Q_I_1, Q_III_3, Q_II_5, Q_III_15, Q_II_9, Q_II_7, Q_III_13, Q_III_11	SNV	C	A	Glu282*	16	0	0	0	0	0	0	0	0	0	0	0	0	0	0	0	0	0	0	0	0	0	0	0	0	0	0	0	0	0	0	0	0	0	0	0	0	0	0	0
chrII	503695	HSL7	mut	NQ	NQ_III_10, NQ_III_7, NQ_III_6, NQ_III_9, NQ_III_15, NQ_III_16	SNV	A	T	Val198Glu	6	0	0	0	0	0	0	0	0	0	0	0	0	0	0	0	0	0	0	0	0	0	0	0	0	0	0	0	0	0	0	0	0	0	0	0	0	+	+	0
chrII	503248	HSL7	mut	NQ	NQ_III_8, NQ_III_14, NQ_III_3, NQ_III_5, Q_III_1, NQ_III_13	Deletion	G	-	Thr347fs	5	0	0	0	0	0	0	0	0	0	0	0	0	0	0	0	0	0	0	0	0	0	0	0	0	0	0	0	0	0	0	0	0	0	+	0	+	0	0	+
chrII	472152	LYS2	mut	NQ	NQ_III_3	SNV	G	A	Pro592Leu	1	0	0	0	0	0	0	0	0	0	0	0	0	0	0	0	0	0	0	0	0	0	0	0	0	0	0	0	0	0	0	0	0	0	+	0	0	0	0	0
chrII	721918	MRPS5	mut	NQ	NQ_III_9	SNV	G	A	Gly177Ser	1	0	0	0	0	0	0	0	0	0	0	0	0	0	0	0	0	0	0	0	0	0	0	0	0	0	0	0	0	0	0	0	0	0	0	0	0	0	0	0
chrII	725134	MTC4	mut	NQ	NQ_III_14, NQ_III_13	SNV	C	T	His227Tyr	2	0	0	0	0	0	0	0	0	0	0	0	0	0	0	0	0	0	0	0	0	0	0	0	0	0	0	0	0	0	0	0	0	0	0	0	0	0	0	0
chrII	798303	PHO89	non-mut	NQ	NQ_III_12	SNV	T	A	Ile74Phe	1	0	0	0	0	0	0	0	0	0	0	0	0	0	0	0	0	0	0	0	0	0	0	0	0	0	0	0	0	0	0	0	0	0	0	0	0	0	0	0
chrII	339280^339281	RFS1	non-mut	Q	Q_III_15	Insertion	-	T	Gly25fs	1	0	0	0	0	0	0	0	0	0	0	0	0	0	0	0	0	0	0	0	0	0	0	0	0	0	0	0	0	0	0	0	0	0	0	0	0	0	0	0
chrII	398010	RPG1	non-mut	Q	Q_III_4	SNV	C	T	Gly90Ser	1	0	0	0	0	0	0	0	0	0	0	0	0	0	0	0	0	0	0	0	0	0	0	0	0	0	0	0	0	0	0	0	0	0	0	0	0	0	0	0
chrII	735034	TAE1	mut	NQ	NQ_III_10, NQ_III_7, NQ_III_6, NQ_III_9, NQ_III_15, NQ_III_16	SNV	G	T	Thr166Lys	6	0	0	0	0	0	0	0	0	0	0	0	0	0	0	0	0	0	0	0	0	0	0	0	0	0	0	0	0	0	0	0	0	0	0	0	0	+	+	0
chrII	478361	TEF2	mut	NQ	NQ_III_10, NQ_III_7, NQ_III_6, NQ_III_9, NQ_III_15, NQ_III_16	SNV	G	C	Asp231His	6	0	0	0	0	0	0	0	0	0	0	0	0	0	0	0	0	0	0	0	0	0	0	0	0	0	0	0	0	0	0	0	0	0	0	0	0	+	+	0
chrIII	19975	MRC1	non-mut	Q	Q_III_9, Q_III_2, Q_III_6, Q_III_5, Q_III_8	SNV	T	A	Lys711Met	5	0	0	0	0	0	0	0	0	0	0	0	0	0	0	0	0	0	0	0	0	0	0	0	0	0	0	0	0	0	0	0	0	0	0	0	0	0	0	0
chrIII	209084	RRT12	mut	Q	Q_III_1	SNV	C	G	Gly176Ala	1	0	0	0	0	0	0	0	0	0	0	0	0	0	0	0	0	0	0	0	0	0	0	0	0	0	0	0	0	0	0	0	0	0	0	0	0	0	0	0
chrIII	201693	TAF2	mut	Q	Q_III_1	SNV	C	G	Trp1235Cys	1	0	0	0	0	0	0	0	0	0	0	0	0	0	0	0	0	0	0	0	0	0	0	0	0	0	0	0	0	0	0	0	0	0	0	0	0	0	0	0
chrIV	1060933	BFR2	mut	Q	Q_II_1	SNV	C	A	Ala436Glu	1	0	0	0	0	0	0	0	0	0	0	0	0	0	0	0	0	0	0	0	0	0	0	0	0	0	0	0	0	0	0	0	0	0	0	0	0	0	0	0
chrIV	41304	BRE4	mut	NQ	NQ_III_10	SNV	G	A	Ala314Val	1	0	0	0	0	0	0	0	0	0	0	0	0	0	0	0	0	0	0	0	0	0	0	0	0	0	0	0	0	0	0	0	0	0	0	0	0	0	0	0
chrIV	701807	ECM18	mut	Q	Q_II_16, Q_II_3, Q_II_6, Q_II_12, Q_II_10, Q_II_13, Q_II_2, Q_II_1, Q_II_15	SNV	C	G	Gly318Arg	9	0	0	0	0	0	0	0	0	0	0	0	0	0	0	0	0	0	0	0	0	0	0	0	0	0	0	0	0	0	0	0	0	0	0	0	0	0	0	0
chrIV	1130108	GPI8	mut	Q	Q_III_4	SNV	A	T	Glu174Val	1	0	0	0	0	0	0	0	0	0	0	0	0	0	0	0	0	0	0	0	0	0	0	0	0	0	0	0	0	0	0	0	0	0	0	0	0	0	0	0
chrIV	1146478	MRPS28	mut	NQ	NQ_III_7	SNV	C	A	Gln54Lys	1	0	0	0	0	0	0	0	0	0	0	0	0	0	0	0	0	0	0	0	0	0	0	0	0	0	0	0	0	0	0	0	0	0	0	0	0	0	+	0
chrIV	711419	MTC5	non-mut	NQ	NQ_II_1	SNV	G	T	Gly624Val	1	0	0	0	0	0	0	0	0	0	0	0	0	0	0	0	0	+	0	0	0	0	0	0	0	0	0	0	0	0	0	0	0	0	0	0	0	0	0	0
chrIV	161113	NRP1	mut	NQ	NQ_III_5	SNV	C	A	Gly681Val	1	0	0	0	0	0	0	0	0	0	0	0	0	0	0	0	0	0	0	0	0	0	0	0	0	0	0	0	0	0	0	0	0	0	0	0	+	0	0	0
chrIV	356300	PSA1	mut	NQ	NQ_III_15	SNV	G	C	Pro154Ala	1	0	0	0	0	0	0	0	0	0	0	0	0	0	0	0	0	0	0	0	0	0	0	0	0	0	0	0	0	0	0	0	0	0	0	0	0	0	0	0
chrIV	296239	RAM1	mut	NQ	NQ_III_10	SNV	C	T	Val31Ile	1	0	0	0	0	0	0	0	0	0	0	0	0	0	0	0	0	0	0	0	0	0	0	0	0	0	0	0	0	0	0	0	0	0	0	0	0	0	0	0
chrIV	377451	SIR2	mut	NQ	NQ_III_10, NQ_III_7, NQ_III_6, NQ_III_9, NQ_III_15, NQ_III_16	SNV	A	G	Leu332Pro	6	0	0	0	0	0	0	0	0	0	0	0	0	0	0	0	0	0	0	0	0	0	0	0	0	0	0	0	0	0	0	0	0	0	0	0	0	+	+	0
chrIV	377039	SIR2	non-mut	NQ	NQ_III_4, NQ_III_1, NQ_III_11	SNV	G	T	Cys469*	3	0	0	0	0	0	0	0	0	0	0	0	0	0	0	0	0	0	0	0	0	0	0	0	0	0	0	0	0	0	0	0	+	0	0	+	0	0	0	0
chrIV	377187	SIR2	mut	NQ	NQ_III_14, NQ_III_3, NQ_III_5, Q_III_1, NQ_III_8, NQ_III_13	SNV	G	T	Ser420*	6	0	0	0	0	0	0	0	0	0	0	0	0	0	0	0	0	0	0	0	0	0	0	0	0	0	0	0	0	0	0	0	0	0	+	0	+	0	0	+
chrIV	917829	SIR4	non-mut	Q	Q_I_5, Q_I_3, Q_I_8, Q_I_16, Q_I_9, Q_I_2, Q_I_10, Q_I_7, Q_I_6, Q_I_13, Q_I_4	Deletion	A	-	Asn89fs	11	0	0	0	0	0	0	0	0	0	0	0	0	0	0	0	0	0	0	0	0	0	0	0	0	0	0	0	0	0	0	0	0	0	0	0	0	0	0	0
chrIV	917740	SIR4	non-mut	NQ	NQ_II_2, NQ_II_4, NQ_II_5, NQ_II_6, NQ_II_10, NQ_II_12, NQ_II_11, NQ_II_8, NQ_II_14, NQ_II_9, NQ_II_13, NQ_II_15, NQ_II_7, NQ_II_3, NQ_II_1	SNV	C	G	Ser57*	15	0	0	0	0	0	0	0	0	0	0	0	0	0	0	0	0	+	+	+	+	+	+	+	+	+	+	+	+	+	+	+	0	0	0	0	0	0	0	0
chrIV	919353	SIR4	non-mut	NQ	NQ_I_14	Deletion	C	-	Gln595fs	1	0	0	0	0	0	0	0	0	0	0	0	0	0	+	0	0	0	0	0	0	0	0	0	0	0	0	0	0	0	0	0	0	0	0	0	0	0	0	0
chrIV	918031	SIR4	non-mut	NQ	NQ_I_3, NQ_I_11, NQ_I_1, NQ_I_10, NQ_I_4, NQ_I_15, NQ_I_13, NQ_I_2, NQ_I_9, NQ_I_5, NQ_I_16, NQ_I_7, NQ_I_12, NQ_I_6, NQ_I_8	SNV	C	A	Ser154*	15	+	+	+	+	+	+	+	+	+	+	+	+	+	0	+	+	0	0	0	0	0	0	0	0	0	0	0	0	0	0	0	0	0	0	0	0	0	0	0
chrIV	920932^920933	SIR4	non-mut	Q	Q_III_6, Q_III_8	Insertion	-	A	Pro1124fs	2	0	0	0	0	0	0	0	0	0	0	0	0	0	0	0	0	0	0	0	0	0	0	0	0	0	0	0	0	0	0	0	0	0	0	0	0	0	0	0
chrIV	778403	SSY1	non-mut	NQ	NQ_II_2, NQ_II_4, NQ_II_5, NQ_II_6, NQ_II_10, NQ_II_12, NQ_II_11, NQ_II_14, NQ_II_9, NQ_II_13, NQ_II_15, NQ_II_7, NQ_II_3, NQ_II_1	SNV	T	A	Tyr747*	14	0	0	0	0	0	0	0	0	0	0	0	0	0	0	0	0	+	+	+	+	+	+	+	0	+	+	+	+	+	+	+	0	0	0	0	0	0	0	0
chrIV	778721	SSY1	mut	NQ	NQ_III_10, NQ_III_7, NQ_III_6, NQ_III_9, NQ_III_15, NQ_III_16	SNV	G	T	*853Tyr	6	0	0	0	0	0	0	0	0	0	0	0	0	0	0	0	0	0	0	0	0	0	0	0	0	0	0	0	0	0	0	0	0	0	0	0	0	+	+	0
chrIV	777735	SSY1	non-mut	NQ	NQ_I_3, NQ_I_11, NQ_I_1, NQ_I_10, NQ_I_4, NQ_I_15, NQ_I_13, NQ_I_2, NQ_I_9, NQ_I_5, NQ_I_16, NQ_I_7, NQ_I_12, NQ_I_6, NQ_I_8	Deletion	G	-	Glu526fs	15	+	+	+	+	+	+	+	+	+	+	+	+	+	0	+	+	0	0	0	0	0	0	0	0	0	0	0	0	0	0	0	0	0	0	0	0	0	0	0
chrIV	777636	SSY1	non-mut	NQ	NQ_III_4, NQ_III_1, NQ_III_11	SNV	G	A	Gly492Arg	3	0	0	0	0	0	0	0	0	0	0	0	0	0	0	0	0	0	0	0	0	0	0	0	0	0	0	0	0	0	0	0	+	0	0	+	0	0	0	0
chrIX	87340	AXL2	mut	NQ, Q	NQ_III_14, NQ_III_3, NQ_III_5, Q_III_1, NQ_III_8, NQ_III_13	SNV	G	A	Glu659Lys	6	0	0	0	0	0	0	0	0	0	0	0	0	0	0	0	0	0	0	0	0	0	0	0	0	0	0	0	0	0	0	0	0	0	+	0	+	0	0	+
chrIX	268369	EFM4	mut	NQ	NQ_III_3	SNV	T	C	Ser96Tyr	1	0	0	0	0	0	0	0	0	0	0	0	0	0	0	0	0	0	0	0	0	0	0	0	0	0	0	0	0	0	0	0	0	0	0	0	0	0	0	0
chrIX	242229	EFM4	mut	Q	Q_II_15	SNV	C	A	Ser21Pro	1	0	0	0	0	0	0	0	0	0	0	0	0	0	0	0	0	0	0	0	0	0	0	0	0	0	0	0	0	0	0	0	0	0	+	0	0	0	0	0
chrV	491889	BUR6	non-mut	Q	Q_I_4	SNV	C	A	Ala24Ser	1	0	0	0	0	0	0	0	0	0	0	0	0	0	0	0	0	0	0	0	0	0	0	0	0	0	0	0	0	0	0	0	0	0	0	0	0	0	0	0
chrV	412386	RSP5	non-mut	Q	Q_III_7, Q_II_8, Q_II_11, Q_III_12, Q_II_14, Q_III_10, Q_II_4, Q_III_14, Q_I_1, Q_III_3, Q_II_5, Q_III_15, Q_II_9, Q_II_7, Q_III_13, Q_III_11	SNV	T	C	Val781Ile	16	0	0	0	0	0	0	0	0	0	0	0	0	0	0	0	0	0	0	0	0	0	0	0	0	0	0	0	0	0	+	0	0	0	0	0	0	0	0	0
chrV	412529	RSP5	non-mut	NQ	NQ_II_14	SNV	G	A	Leu733Ser	1	0	0	0	0	0	0	0	0	0	0	0	0	0	0	0	0	0	0	0	0	0	0	0	0	0	0	0	0	0	0	0	0	0	0	0	0	0	0	0
chrVI	209888	CDC14	mut	Q	Q_II_16, Q_II_3, Q_II_6, Q_II_12, Q_II_10, Q_II_13, Q_II_2, Q_II_1, Q_II_15	SNV	G	A	Arg61Cys	9	0	0	0	0	0	0	0	0	0	0	0	0	0	0	0	0	0	0	0	0	0	0	0	0	0	0	0	0	0	0	0	0	0	0	0	0	0	0	0
chrVI	93785	FRS2	mut	Q	Q_II_16, Q_II_2	SNV	G	A	Pro409Leu	2	0	0	0	0	0	0	0	0	0	0	0	0	0	0	0	0	0	0	0	0	0	0	0	0	0	0	0	0	0	0	0	0	0	0	0	0	0	0	0
chrVI	211725..211726	PTR3	non-mut	NQ	NQ_III_12	Replacement	CG	A	Asp263fs	1	0	0	0	0	0	0	0	0	0	0	0	0	0	0	0	0	0	0	0	0	0	0	0	0	0	0	0	0	0	0	0	0	0	0	0	0	0	0	0
chrVII	925101	CCH1	mut	Q	Q_II_13	SNV	G	C	Asp136His	1	0	0	0	0	0	0	0	0	0	0	0	0	0	0	0	0	0	0	0	0	0	0	0	0	0	0	0	0	0	0	0	0	0	0	0	0	0	0	0
chrVII	39883	GUS1	mut	NQ	NQ_III_15	SNV	G	T	Met287Ile	1	0	0	0	0	0	0	0	0	0	0	0	0	0	0	0	0	0	0	0	0	0	0	0	0	0	0	0	0	0	0	0	0	0	0	0	0	0	0	0
chrVII	143093	IME4	mut	NQ	NQ_III_16	SNV	G	T	Cys283Phe	1	0	0	0	0	0	0	0	0	0	0	0	0	0	0	0	0	0	0	0	0	0	0	0	0	0	0	0	0	0	0	0	0	0	0	0	0	0	0	0
chrVII	47554	KAP114	mut	Q	Q_II_16, Q_II_3, Q_II_6, Q_II_12, Q_II_10, Q_II_13, Q_II_2, Q_II_1, Q_II_15	SNV	A	G	Thr704Ala	9	0	0	0	0	0	0	0	0	0	0	0	0	0	0	0	0	0	0	0	0	0	0	0	0	0	0	0	0	0	0	0	0	0	0	0	0	0	0	0
chrVII	96728	MIG2	mut	Q	Q_III_4	SNV	G	C	Ala291Pro	1	0	0	0	0	0	0	0	0	0	0	0	0	0	0	0	0	0	0	0	0	0	0	0	0	0	0	0	0	0	0	0	0	0	0	0	0	0	0	0
chrVII	346690	MMS2	mut	NQ, Q	NQ_III_10, NQ_III_14, NQ_III_3, NQ_III_7, Q_II_16, Q_II_3, NQ_III_6, Q_II_6, Q_II_12, NQ_III_9, Q_II_10, NQ_III_5, Q_III_4, Q_II_13, Q_II_2, Q_III_1, NQ_III_8, NQ_III_15, Q_II_1, NQ_III_13, Q_II_15, NQ_III_16	Deletion	T	-	Thr44fs	22	0	0	0	0	0	0	0	0	0	0	0	0	0	0	0	0	0	0	0	0	0	0	0	0	0	0	0	0	0	0	0	0	0	+	0	+	+	+	+
chrVII	489149	PMC1	mut	NQ	NQ_III_10	SNV	A	G	Ser1077Gly	1	0	0	0	0	0	0	0	0	0	0	0	0	0	0	0	0	0	0	0	0	0	0	0	0	0	0	0	0	0	0	0	0	0	0	0	0	0	0	0
chrVII	414509	RIM8	non-mut	NQ	NQ_I_11, NQ_I_15, NQ_I_2, NQ_I_7, NQ_I_12	Deletion	G	-	Glu138fs	5	0	+	0	0	0	0	+	0	0	0	+	+	0	0	+	0	0	0	0	0	0	0	0	0	0	0	0	0	0	0	0	0	0	0	0	0	0	0	0
chrVII	921361	RPS0A	non-mut	NQ	NQ_I_4, NQ_I_9	SNV	T	C	Ile111Thr	2	0	0	0	+	0	0	0	0	+	0	0	0	0	0	0	0	0	0	0	0	0	0	0	0	0	0	0	0	0	0	0	0	0	0	0	0	0	0	0
chrVII	313798	SEH1	non-mut	NQ	NQ_III_12	SNV	G	A	Glu189Lys	1	0	0	0	0	0	0	0	0	0	0	0	0	0	0	0	0	0	0	0	0	0	0	0	0	0	0	0	0	0	0	0	0	0	0	0	0	0	0	0
chrVII	752764	unknown func YGR130C	mut	Q	Q_II_12, Q_II_16, Q_II_3, Q_II_6, Q_II_10, Q_II_13, Q_II_2, Q_II_1, Q_II_15	SNV	T	G	func YGR130C:p.Lys361Gln	8	0	0	0	0	0	0	0	0	0	0	0	0	0	0	0	0	0	0	0	0	0	0	0	0	0	0	0	0	0	0	0	0	0	0	0	0	0	0	0
chrVIII	471199	GND1	mut	NQ	NQ_III_14, NQ_III_13	SNV	T	G	YHR182C-A:p.[Asn72His]	2	0	0	0	0	0	0	0	0	0	0	0	0	0	0	0	0	0	0	0	0	0	0	0	0	0	0	0	0	0	0	0	0	0	0	0	0	0	0	0
chrVIII	414740	KEL1	non-mut	Q	Q_II_12; Q_II_16, Q_II_3, Q_II_6, Q_II_10, Q_II_13, Q_II_2, Q_II_1, Q_II_15	SNV	G	A	Arg237Thr	8	0	0	+	0	0	+	0	0	0	0	0	0	0	0	0	0	0	0	0	0	0	0	0	0	0	0	0	0	0	0	0	0	0	0	0	0	0	0	0
chrVIII	416470	KEL1	mut	NQ	NQ_I_3, NQ_I_6	SNV	C	G	Gln814*	2	0	0	0	0	0	0	0	0	0	0	0	0	0	0	0	0	0	0	0	0	0	0	0	0	0	0	0	0	0	0	0	0	0	0	0	0	0	0	0
chrVIII	317281	KIC1	non-mut	Q	Q_I_15, Q_I_14	SNV	C	T	Pro237Leu	2	0	0	0	0	0	0	0	0	0	0	0	0	0	0	0	0	0	0	0	0	0	0	0	0	0	0	0	0	0	0	0	0	0	0	0	0	0	0	0
chrVIII	216990	RSC30	mut	Q	Q_II_6	SNV	G	A	Thr282Ile	1	0	0	0	0	0	0	0	0	0	0	0	0	0	0	0	0	0	0	0	0	0	0	0	0	0	0	0	0	0	0	0	0	0	0	0	0	0	0	0
chrVIII	335614	unknown func YHR112C	mut	NQ, Q	NQ_III_14, NQ_III_3, NQ_III_5, Q_III_1, NQ_III_8, NQ_III_13	SNV	C	A	func YHR112C:p.Arg17Met	6	0	0	0	0	0	0	0	0	0	0	0	0	0	0	0	0	0	0	0	0	0	0	0	0	0	0	0	0	0	0	0	0	0	+	0	+	0	0	+
chrVIII	205448	YHK8	mut	NQ	NQ_III_14	SNV	G	C	Arg281Pro	1	0	0	0	0	0	0	0	0	0	0	0	0	0	0	0	0	0	0	0	0	0	0	0	0	0	0	0	0	0	0	0	0	0	0	0	0	0	0	0
chrX	323788	BNA3	mut	Q	Q_II_16, Q_II_3, Q_II_6, Q_II_12, Q_II_10, Q_II_13, Q_II_2, Q_II_1, Q_II_15	SNV	C	T	Leu135Phe	9	0	0	0	0	0	0	0	0	0	0	0	0	0	0	0	0	0	0	0	0	0	0	0	0	0	0	0	0	0	0	0	0	0	0	0	0	0	0	0
chrX	240989	CHS6	mut	Q	Q_III_1	SNV	G	A	Gly526Ser	1	0	0	0	0	0	0	0	0	0	0	0	0	0	0	0	0	0	0	0	0	0	0	0	0	0	0	0	0	0	0	0	0	0	0	0	0	0	0	0
chrX	43953	LAA1	mut	Q	Q_II_6	SNV	C	T	Ala1161Thr	1	0	0	0	0	0	0	0	0	0	0	0	0	0	0	0	0	0	0	0	0	0	0	0	0	0	0	0	0	0	0	0	0	0	0	0	0	0	0	0
chrX	189016	MTC1	mut	Q	Q_II_3	SNV	G	C	Thr142Ser	1	0	0	0	0	0	0	0	0	0	0	0	0	0	0	0	0	0	0	0	0	0	0	0	0	0	0	0	0	0	0	0	0	0	0	0	0	0	0	0
chrX	179818	PBS2	non-mut	Nq	NQ_I_2	SNV	G	T	Pro96Thr	1	0	+	0	0	0	0	0	0	0	0	0	0	0	0	0	0	0	0	0	0	0	0	0	0	0	0	0	0	0	0	0	0	0	0	0	0	0	0	0
chrX	495151	RAV1	mut	NQ	NQ_III_9	SNV	G	T	Ser434Tyr	1	0	0	0	0	0	0	0	0	0	0	0	0	0	0	0	0	0	0	0	0	0	0	0	0	0	0	0	0	0	0	0	0	0	0	0	0	0	0	0
chrX	128490	SSY5	non-mut	NQ	NQ_I_14	Deletion	C	-	Glu155fs	1	0	0	0	0	0	0	0	0	0	0	0	0	0	+	0	0	0	0	0	0	0	0	0	0	0	0	0	0	0	0	0	0	0	0	0	0	0	0	0
chrX	171028	URA2	non-mut	Q	Q_II_16, Q_II_3, Q_II_6, Q_II_12, Q_II_10, Q_II_13, Q_II_2, Q_II_1, Q_II_15	SNV	C	T	Gly447Asp	9	0	0	0	0	0	0	0	0	0	0	0	0	0	0	0	0	0	0	0	0	0	0	0	0	0	0	0	0	0	0	0	0	0	0	0	0	0	0	0
chrXI	269354	BUD2	non-mut	Q	Q_III_5	SNV	G	A	Gln36*	1	0	0	0	0	0	0	0	0	0	0	0	0	0	0	0	0	0	0	0	0	0	0	0	0	0	0	0	0	0	0	0	0	0	0	0	0	0	0	0
chrXI	33118	DOA1	mut	Q	Q_II_3, Q_II_12	SNV	T	G	Leu330Phe	2	0	0	0	0	0	0	0	0	0	0	0	0	0	0	0	0	0	0	0	0	0	0	0	0	0	0	0	0	0	0	0	0	0	0	0	0	0	0	0
chrXI	53961	EAP1	non-mut	Q	Q_III_8	SNV	T	G	Asn86Lys	1	0	0	0	0	0	0	0	0	0	0	0	0	0	0	0	0	0	0	0	0	0	0	0	0	0	0	0	0	0	0	0	0	0	0	0	0	0	0	0
chrXI	629332	ESL2	mut	Q	Q_II_15	SNV	T	A	Phe847Tyr	1	0	0	0	0	0	0	0	0	0	0	0	0	0	0	0	0	0	0	0	0	0	0	0	0	0	0	0	0	0	0	0	0	0	0	0	0	0	0	0
chrXI	102433	FAS1	non-mut	Q	Q_III_7, Q_II_8, Q_II_11, Q_III_12, Q_II_14, Q_III_10, Q_II_4, Q_III_14, Q_I_1, Q_III_3, Q_II_5, Q_III_15, Q_II_9, Q_II_7, Q_III_13, Q_III_11	SNV	G	C	Gly588Ala	16	0	0	0	0	0	0	0	0	0	0	0	0	0	0	0	0	0	0	0	0	0	0	0	0	0	0	0	0	0	0	0	0	0	0	0	0	0	0	0
chrXI	354493	PRI2	mut	NQ	NQ_III_16	SNV	C	T	Pro334Leu	1	0	0	0	0	0	0	0	0	0	0	0	0	0	0	0	0	0	0	0	0	0	0	0	0	0	0	0	0	0	0	0	0	0	0	0	0	0	0	0
chrXI	372895	TUL1	mut	NQ	NQ_III_14	SNV	A	G	Asn356Ser	1	0	0	0	0	0	0	0	0	0	0	0	0	0	0	0	0	0	0	0	0	0	0	0	0	0	0	0	0	0	0	0	0	0	0	0	0	0	0	0
chrXII	1013766	CAR2	mut	Q	Q_II_6	SNV	T	A	Asp422Glu	1	0	0	0	0	0	0	0	0	0	0	0	0	0	0	0	0	0	0	0	0	0	0	0	0	0	0	0	0	0	0	0	0	0	0	0	0	0	0	0
chrXII	83580	FRA1	non-mut	NQ	NQ_I_13	SNV	A	C	Lys707Thr	1	0	0	0	0	0	0	0	0	0	0	0	0	+	0	0	0	0	0	0	0	0	0	0	0	0	0	0	0	0	0	0	0	0	0	0	0	0	0	0
chrXII	38678	FRE6	mut	NQ	NQ_III_9	SNV	A	T	Ile265Lys	1	0	0	0	0	0	0	0	0	0	0	0	0	0	0	0	0	0	0	0	0	0	0	0	0	0	0	0	0	0	0	0	0	0	0	0	0	0	0	0
chrXII	663343	HSP60	mut	NQ	NQ_III_15	SNV	C	T	Ala554Thr	1	0	0	0	0	0	0	0	0	0	0	0	0	0	0	0	0	0	0	0	0	0	0	0	0	0	0	0	0	0	0	0	0	0	0	0	0	0	0	0
chrXII	493196	MAS1	mut	NQ	NQ_III_10, NQ_III_7, NQ_III_6, NQ_III_9, NQ_III_15, NQ_III_16	SNV	G	A	Ser20Phe	6	0	0	0	0	0	0	0	0	0	0	0	0	0	0	0	0	0	0	0	0	0	0	0	0	0	0	0	0	0	0	0	0	0	0	0	0	+	+	0
chrXII	529386	MDL1	non-mut	Q	Q_I_3	SNV	C	A	Gln363Lys	1	0	0	0	0	0	0	0	0	0	0	0	0	0	0	0	0	0	0	0	0	0	0	0	0	0	0	0	0	0	0	0	0	0	0	0	0	0	0	0
chrXII	536586	MMR1	mut	Q	Q_III_4	SNV	A	T	Glu458Val	1	0	0	0	0	0	0	0	0	0	0	0	0	0	0	0	0	0	0	0	0	0	0	0	0	0	0	0	0	0	0	0	0	0	0	0	0	0	0	0
chrXII	547477	NOP56	mut	NQ	NQ_III_9	SNV	G	A	Asp461Asn	1	0	0	0	0	0	0	0	0	0	0	0	0	0	0	0	0	0	0	0	0	0	0	0	0	0	0	0	0	0	0	0	0	0	0	0	0	0	0	0
chrXII	1021515^1021516	SIR3	non-mut	Q	Q_III_9	Insertion	-	T	Ile246fs	1	0	0	0	0	0	0	0	0	0	0	0	0	0	0	0	0	0	0	0	0	0	0	0	0	0	0	0	0	0	0	0	0	0	0	0	0	0	0	0
chrXII	1020295	SIR3	mut	Q	Q_II_16, Q_II_3, Q_II_6, Q_II_12, Q_II_10, Q_II_13, Q_II_2, Q_II_1, Q_II_15	SNV	C	A	Val653Phe	9	0	0	0	0	0	0	0	0	0	0	0	0	0	0	0	0	0	0	0	0	0	0	0	0	0	0	0	0	0	0	0	0	0	0	0	0	0	0	0
chrXII	1021303	SIR3	non-mut	Q	Q_III_7, Q_II_8, Q_II_11, Q_III_12, Q_II_14, Q_III_10, Q_II_4, Q_III_14, Q_I_1, Q_II_5, Q_III_15, Q_II_9, Q_II_7, Q_III_13, Q_III_11	SNV	C	A	Glu317*	15	0	0	0	0	0	0	0	0	0	0	0	0	0	0	0	0	0	0	0	0	0	0	0	0	0	0	0	0	0	0	0	0	0	0	0	0	0	0	0
chrXII	163893	SSK1	mut	Q	Q_II_12; Q_II_16, Q_II_3, Q_II_6, Q_II_10, Q_II_13, Q_II_2, Q_II_1, Q_II_15	SNV	T	G	Met1?	8	0	0	0	0	0	0	0	0	0	0	0	0	0	0	0	0	0	0	0	0	0	0	0	0	0	0	0	0	0	0	0	0	0	0	0	0	0	0	0
chrXII	850913	STE11	mut	Q	Q_III_1	SNV	C	A	Gln350Lys	1	0	0	0	0	0	0	0	0	0	0	0	0	0	0	0	0	0	0	0	0	0	0	0	0	0	0	0	0	0	0	0	0	0	0	0	0	0	0	0
chrXII	237027	STU2	mut	Q	Q_II_16, Q_II_3, Q_II_6, Q_II_12, Q_II_10, Q_II_13, Q_II_2, Q_II_1, Q_II_15	SNV	A	C	Phe226Cys	9	0	0	0	0	0	0	0	0	0	0	0	0	0	0	0	0	0	0	0	0	0	0	0	0	0	0	0	0	0	0	0	0	0	0	0	0	0	0	0
chrXII	815927	uncharac orf YLR342W-A	mut	NQ	NQ_III_7, NQ_III_9, NQ_III_15, NQ_III_16	SNV	G	T	orf YLR342W-A:p.Gly40Cys	4	0	0	0	0	0	0	0	0	0	0	0	0	0	0	0	0	0	0	0	0	0	0	0	0	0	0	0	0	0	0	0	0	0	0	0	0	0	+	0
chrXII	75066	unknown func YLL032C	mut	Q	Q_II_6	SNV	T	A	func YLL032C:p.Gln561Leu	1	0	0	0	0	0	0	0	0	0	0	0	0	0	0	0	0	0	0	0	0	0	0	0	0	0	0	0	0	0	0	0	0	0	0	0	0	0	0	0
chrXII	368123	unknown func YLR108C	non-mut	NQ	NQ_III_12	SNV	A	T	func YLR108C:p.Met1?	1	0	0	0	0	0	0	0	0	0	0	0	0	0	0	0	0	0	0	0	0	0	0	0	0	0	0	0	0	0	0	0	0	0	0	0	0	0	0	0
chrXIII	505558	ASI1	non-mut	Q	Q_II_11	SNV	T	G	Phe76Val	1	0	0	0	0	0	0	0	0	0	0	0	0	0	0	0	0	0	0	0	0	0	0	0	0	0	0	0	0	0	0	0	0	0	0	0	0	0	0	0
chrXIII	166438	CYB2	non-mut	Q	Q_I_6	SNV	C	G	Asp291His	1	0	0	0	0	0	0	0	0	0	0	0	0	0	0	0	0	0	0	0	0	0	0	0	0	0	0	0	0	0	0	0	0	0	0	0	0	0	0	0
chrXIII	670961	INP1	mut	Q	Q_II_16, Q_II_3, Q_II_6, Q_II_12, Q_II_10, Q_II_13, Q_II_2, Q_II_1, Q_II_15	SNV	C	T	Ser122Asn	9	0	0	0	0	0	0	0	0	0	0	0	0	0	0	0	0	0	0	0	0	0	0	0	0	0	0	0	0	0	0	0	0	0	0	0	0	0	0	0
chrXIII	137875	ITT1	mut	Q	Q_II_16, Q_II_3, Q_II_6, Q_II_12, Q_II_10, Q_II_13, Q_II_2, Q_II_1, Q_II_15	SNV	G	C	Arg109Thr	9	0	0	0	0	0	0	0	0	0	0	0	0	0	0	0	0	0	0	0	0	0	0	0	0	0	0	0	0	0	0	0	0	0	0	0	0	0	0	0
chrXIII	408346	NAT4	mut	Q	Q_III_1	SNV	G	A	Arg213Gln	1	0	0	0	0	0	0	0	0	0	0	0	0	0	0	0	0	0	0	0	0	0	0	0	0	0	0	0	0	0	0	0	0	0	0	0	0	0	0	0
chrXIII	591953	PAH1	mut	NQ	NQ_III_10, NQ_III_7, NQ_III_6, NQ_III_9, NQ_III_15, NQ_III_16	SNV	G	A	Pro226Ser	6	0	0	0	0	0	0	0	0	0	0	0	0	0	0	0	0	0	0	0	0	0	0	0	0	0	0	0	0	0	0	0	0	0	0	0	0	+	+	0
chrXIII	741281	RNH1	non-mut	NQ	NQ_I_4	SNV	T	C	Phe339Ser	1	0	0	0	+	0	0	0	0	0	0	0	0	0	0	0	0	0	0	0	0	0	0	0	0	0	0	0	0	0	0	0	0	0	0	0	0	0	0	0
chrXIII	249477	SPT5	mut	NQ	NQ_III_13	SNV	G	T	Ala601Ser	1	0	0	0	0	0	0	0	0	0	0	0	0	0	0	0	0	0	0	0	0	0	0	0	0	0	0	0	0	0	0	0	0	0	0	0	0	0	0	0
chrXIII	91318	YML089C DUBIOUS ORF	non-mut	Q	Q_I_11	SNV	C	G	Arg31Pro	1	0	0	0	0	0	0	0	0	0	0	0	0	0	0	0	0	0	0	0	0	0	0	0	0	0	0	0	0	0	0	0	0	0	0	0	0	0	0	0
chrXIV	43739	ATP11	mut	NQ	NQ_III_10	SNV	A	C	Leu181Arg	1	0	0	0	0	0	0	0	0	0	0	0	0	0	0	0	0	0	0	0	0	0	0	0	0	0	0	0	0	0	0	0	0	0	0	0	0	0	0	0
chrXIV	132808	BNI1	mut	Q	Q_II_16, Q_II_2	SNV	A	T	Met859Lys	2	0	0	0	0	0	0	0	0	0	0	0	0	0	0	0	0	0	0	0	0	0	0	0	0	0	0	0	0	0	0	0	0	0	0	0	0	0	0	0
chrXIV	109873	ERG24	mut	Q	Q_III_1	SNV	C	A	Arg180Met	1	0	0	0	0	0	0	0	0	0	0	0	0	0	0	0	0	0	0	0	0	0	0	0	0	0	0	0	0	0	0	0	0	0	0	0	0	0	0	0
chrXIV	682879	SSK2	mut	NQ, Q	NQ_III_8, NQ_III_3, NQ_III_5, Q_III_1	SNV	T	G	Tyr852Ser	3	0	0	0	0	0	0	0	0	0	0	0	0	0	0	0	0	0	0	0	0	0	0	0	0	0	0	0	0	0	0	0	0	0	+	0	+	0	0	+
chrXIV	682876	SSK2	mut	NQ, Q	NQ_III_8, NQ_III_3, NQ_III_5, Q_III_1	SNV	A	T	Leu853*	3	0	0	0	0	0	0	0	0	0	0	0	0	0	0	0	0	0	0	0	0	0	0	0	0	0	0	0	0	0	0	0	0	0	+	0	+	0	0	+
chrXIV	476481	SWS2	mut	NQ	NQ_III_14, NQ_III_3, NQ_III_5, Q_III_1, NQ_III_8, NQ_III_13	SNV	T	A	Met47Leu	6	0	0	0	0	0	0	0	0	0	0	0	0	0	0	0	0	0	0	0	0	0	0	0	0	0	0	0	0	0	0	0	0	0	+	0	+	0	0	+
chrXIV	290289	UBP10	mut	Q	Q_III_4	SNV	A	C	Glu264Asp	1	0	0	0	0	0	0	0	0	0	0	0	0	0	0	0	0	0	0	0	0	0	0	0	0	0	0	0	0	0	0	0	0	0	0	0	0	0	0	0
chrXIV	648321	URK1	non-mut	NQ	NQ_III_12	SNV	T	A	Leu297His	1	0	0	0	0	0	0	0	0	0	0	0	0	0	0	0	0	0	0	0	0	0	0	0	0	0	0	0	0	0	0	0	0	0	0	0	0	0	0	0
chrXV	475774	DIA2	non-mut	MQ	NQ_I_4, NQ_I_9	SNV	T	A	Phe394Tyr	2	0	0	0	+	0	0	0	0	+	0	0	0	0	0	0	0	0	0	0	0	0	0	0	0	0	0	0	0	0	0	0	0	0	0	0	0	0	0	0
chrXV	175162	IRA2	non-mut	NQ, Q	NQ_I_3, Q_I_15, NQ_I_11, NQ_II_2, NQ_II_4, NQ_I_1, NQ_III_4, Q_I_11, NQ_I_10, NQ_III_1, NQ_I_4, NQ_I_15, NQ_II_5, NQ_II_6, NQ_II_10, NQ_I_13, NQ_I_2, NQ_II_12, NQ_I_9, NQ_I_5, NQ_II_11, NQ_II_8, NQ_I_16, NQ_I_7, NQ_I_12, NQ_III_11, Q_I_14, NQ_II_14, NQ_III_12, NQ_II_9, NQ_I_14, NQ_I_6, NQ_II_13, NQ_II_15, NQ_II_7, NQ_III_2, NQ_II_3, NQ_I_8, NQ_II_1	SNV	C	T	Gln1365*	39	+	+	+	+	+	+	+	+	+	+	+	+	+	+	+	+	+	+	+	+	+	+	+	+	+	+	+	+	+	+	+	+	+	0	+	0	0	0	0
chrXV	721563	MRM1	mut	NQ	NQ_III_10, NQ_III_7, NQ_III_6, NQ_III_9, NQ_III_15, NQ_III_16	SNV	C	A	Trp49Leu	6	0	0	0	0	0	0	0	0	0	0	0	0	0	0	0	0	0	0	0	0	0	0	0	0	0	0	0	0	0	0	0	0	0	0	0	0	+	+	0
chrXV	100064	MSN1	non-mut	NQ, Q	NQ_I_3, Q_I_15, NQ_I_11, NQ_II_2, Q_III_7, Q_II_8, NQ_II_4, NQ_I_1, Q_II_11, NQ_III_4, Q_III_12, Q_I_11, NQ_I_10, NQ_III_1, NQ_I_4, Q_II_14, Q_III_10, Q_II_4, NQ_I_15, NQ_II_5, Q_III_14, NQ_II_6, NQ_II_10, NQ_I_13, NQ_I_2, NQ_I_9, NQ_I_5, Q_I_1, Q_III_3, Q_II_5, NQ_II_11, Q_III_15, NQ_II_8, Q_II_9, NQ_I_16, NQ_I_7, NQ_I_12, NQ_III_11, Q_I_14, NQ_II_14, NQ_III_12, NQ_II_9, NQ_I_14, NQ_I_6, Q_II_7,…	SNV	A	G	Lys86Glu	54	+	+	+	+	+	+	+	+	+	+	+	+	+	+	+	+	+	+	+	+	+	+	+	+	+	+	+	+	+	+	+	+	+	0	+	0	0	0	0
chrXV	100065	MSN1	mut	Q	Q_I_5, Q_III_9, Q_I_3, Q_I_8, Q_I_16, Q_I_9, Q_I_12, Q_III_2, Q_I_2, Q_I_10, Q_I_7, Q_I_6, Q_III_6, Q_III_5, Q_I_13, Q_III_8, Q_I_4	SNV	A	C	Ser200Phe	16	0	0	0	0	0	0	0	0	0	0	0	0	0	0	0	0	0	0	0	0	0	0	0	0	0	0	0	0	0	0	0	0	0	+	0	+	0	0	+
chrXV	100364	MSN1	mut	NQ, Q	NQ_III_8, NQ_III_10, NQ_III_14, NQ_III_3, NQ_III_7, Q_II_16, Q_II_3, NQ_III_6, Q_II_6, Q_II_12, NQ_III_9, Q_II_10, Q_I_12, NQ_III_5, Q_III_4, Q_II_13, Q_II_2, Q_III_1, NQ_III_15, Q_II_1, NQ_III_13, Q_II_15, NQ_III_16	SNV	C	T	Arg186Trp	22	0	0	0	0	0	0	0	0	0	0	0	0	0	0	0	0	0	0	0	0	0	0	0	0	0	0	0	0	0	0	0	0	0	+	0	+	+	+	+
chrXV	100407	MSN1	non-mut	NQ	NQ_III_8, NQ_III_3, NQ_III_5	SNV	C	T	Lys86Thr	2	0	0	0	0	0	0	0	0	0	0	0	0	0	0	0	0	0	0	0	0	0	0	0	0	0	0	0	0	0	0	0	0	0	0	0	0	0	0	0
chrXV	538380	uncharac orf YOR114W	mut	NQ	NQ_III_10	SNV	A	G	orf YOR114W:p.Thr271Ala	1	0	0	0	0	0	0	0	0	0	0	0	0	0	0	0	0	0	0	0	0	0	0	0	0	0	0	0	0	0	0	0	0	0	0	0	0	0	0	0
chrXV	411290	WHI2	mut	NQ, Q	Q_II_12, NQ_III_7, Q_II_3, Q_II_13, NQ_III_10, NQ_III_14, NQ_III_3, Q_II_16, NQ_III_6, Q_II_6, NQ_III_9, Q_II_10, NQ_III_5, Q_III_4, Q_II_2, Q_III_1, NQ_III_8, NQ_III_15, Q_II_1, NQ_III_13, Q_II_15, NQ_III_16	SNV	G	T	Gly141*	18	0	0	0	0	0	0	0	0	0	0	0	0	0	0	0	0	0	0	0	0	0	0	0	0	0	0	0	0	0	0	0	0	0	0	0	0	0	0	0
chrXV	411089^411090	WHI2	mut	Q	Q_I_5, Q_I_8, Q_I_16, Q_I_9, Q_I_2, Q_I_10, Q_I_7, Q_I_13	Insertion	-	T	Leu76fs	8	0	0	0	0	0	0	0	0	0	0	0	0	0	0	0	0	0	0	0	0	0	0	0	0	0	0	0	0	0	0	0	0	0	+	0	+	+	+	+
chrXVI	252225	AIM44	mut	NQ	NQ_III_13	SNV	C	T	Glu696Lys	1	0	0	0	0	0	0	0	0	0	0	0	0	0	0	0	0	0	0	0	0	0	0	0	0	0	0	0	0	0	0	0	0	0	0	0	0	0	0	0
chrXVI	332693	BEM3	mut	Q	Q_III_4	SNV	G	C	Arg932Gly	1	0	0	0	0	0	0	0	0	0	0	0	0	0	0	0	0	0	0	0	0	0	0	0	0	0	0	0	0	0	0	0	0	0	0	0	0	0	0	0
chrXVI	394719	BRO1	mut	Q	Q_II_16, Q_II_3, Q_II_6, Q_II_12, Q_II_10, Q_II_13, Q_II_2, Q_II_1, Q_II_15	SNV	G	T	Asp228Tyr	9	0	0	0	0	0	0	0	0	0	0	0	0	0	0	0	0	0	0	0	0	0	0	0	0	0	0	0	0	0	0	0	0	0	0	0	0	0	0	0
chrXVI	394683	BRO1	mut	Q	Q_II_11	SNV	C	A	Leu216Ile	1	0	0	0	0	0	0	0	0	0	0	0	0	0	0	0	0	0	0	0	0	0	0	0	0	0	0	0	0	0	0	0	0	0	0	0	0	0	0	0
chrXVI	366719	ERI1	mut	Q	Q_III_1	SNV	T	C	Gln6Arg	1	0	0	0	0	0	0	0	0	0	0	0	0	0	0	0	0	0	0	0	0	0	0	0	0	0	0	0	0	0	0	0	0	0	0	0	0	0	0	0
chrXVI	314331	KAP120	mut	Q	Q_III_1	SNV	G	A	Arg315Lys	1	0	0	0	0	0	0	0	0	0	0	0	0	0	0	0	0	0	0	0	0	0	0	0	0	0	0	0	0	0	0	0	0	0	0	0	0	0	0	0
chrXVI	454518	LGE1	non-mut	Q	Q_I_7	SNV	C	A	Ser158Ile	1	0	0	0	0	0	0	0	0	0	0	0	0	0	0	0	0	0	0	0	0	0	0	0	0	0	0	0	0	0	0	0	0	0	0	0	0	0	0	0
chrXVI	300706	RDS2	non-mut	NQ	NQ_II_2	SNV	C	A	Glu175*	1	0	0	0	0	0	0	0	0	0	0	0	0	0	0	0	0	0	+	0	0	0	0	0	0	0	0	0	0	0	0	0	0	0	0	0	0	0	0	0
chrXVI	235807	REV3	mut	Q	Q_II_16, Q_II_3, Q_II_6, Q_II_12, Q_II_10, Q_II_13, Q_II_2, Q_II_1, Q_II_15	SNV	C	A	Gly434Val	9	0	0	0	0	0	0	0	0	0	0	0	0	0	0	0	0	0	0	0	0	0	0	0	0	0	0	0	0	0	0	0	0	0	0	0	0	0	0	0
chrXVI	578088	RPA135	mut	Q	Q_III_4	SNV	G	C	Arg1037Gly	1	0	0	0	0	0	0	0	0	0	0	0	0	0	0	0	0	0	0	0	0	0	0	0	0	0	0	0	0	0	0	0	0	0	0	0	0	0	0	0
chrXVI	864664	SGV1	non-mut	NQ	NQ_I_14	SNV	T	C	Asn587Asp	1	0	0	0	0	0	0	0	0	0	0	0	0	0	+	0	0	0	0	0	0	0	0	0	0	0	0	0	0	0	0	0	0	0	0	0	0	0	0	0
chrXVI	723585	SYT1	mut	NQ	NQ_III_10	SNV	T	A	Lys378Ile	1	0	0	0	0	0	0	0	0	0	0	0	0	0	0	0	0	0	0	0	0	0	0	0	0	0	0	0	0	0	0	0	0	0	0	0	0	0	0	0
chrXVI	382886	uncharac orf YPL088W	mut	Q	Q_II_16, Q_II_2	Deletion	A	-	orf YPL088W:p.Thr308fs	2	0	0	0	0	0	0	0	0	0	0	0	0	0	0	0	0	0	0	0	0	0	0	0	0	0	0	0	0	0	0	0	0	0	0	0	0	0	0	0
[truncated: 55 more columns]
